# Supplementary material for: Atraric Acid Ameliorates Hyperpigmentation through the Downregulation of the PKA/CREB/MITF Signaling Pathway
Source: Int J Mol Sci. 2022 Dec 15;23(24):15952. doi: 10.3390/ijms232415952 (PMC9788525; doi:10.3390/ijms232415952)
Supplement: Supplementary file 1 [file ijms-23-15952-s001.zip]

Archive with 1 entries (1 files):
- ijms-1957596-supplementary.pdf
